# Supplementary material for: Imaging of Endometriotic Lesions Using cRGD-MN Probe in a Mouse Model of Endometriosis
Source: Nanomaterials (Basel). 2024 Feb 5;14(3):319. doi: 10.3390/nano14030319 (PMC10856945; doi:10.3390/nano14030319)
Supplement: Supplementary file 1 [file nanomaterials-14-00319-s001.zip]

Archive with 1 entries (1 files):
- nanomaterials-2814469-supplementary.pdf
